# Supplementary material for: MSTN Regulates Bovine Skeletal Muscle Satellite Cell Differentiation via PSMA6-Mediated AKT Signaling Pathway
Source: Int J Mol Sci. 2025 May 22;26(11):4963. doi: 10.3390/ijms26114963 (PMC12154411; doi:10.3390/ijms26114963)
Supplement: Supplementary file 1 [file ijms-26-04963-s001.zip]

Archive with 5 entries (4 files):
- ijms-3614908-supplementary/
- ijms-3614908-supplementary/1.Explanation to the reviewers.docx
- ijms-3614908-supplementary/2.DNA methylation screening of target genes raw data(The key gene data identified through internal screening).xlsx
- ijms-3614908-supplementary/3.The integrated analysis data of whole-genome bisulfite sequencing (WGBS) and transcriptomics.docx
- ijms-3614908-supplementary/blots gels microscopy data.pdf
