# Supplementary material for: MSTN Regulates Bovine Skeletal Muscle Satellite Cell Differentiation via PSMA6-Mediated AKT Signaling Pathway
Source: Int J Mol Sci. 2025 May 22;26(11):4963. doi: 10.3390/ijms26114963 (PMC12154411; doi:10.3390/ijms26114963)
Supplement: Supplementary file 1 [file ijms-26-04963-s001.zip › ijms-3614908-supplementary/2.DNA methylation screening of target genes raw data(The key gene data identified through internal screening).xlsx]

## Sheet: Sheet1
DNA methylation screening of target genes raw data
N: Student's T-test Test statistic AZ	T: start	T: end	T: diff.Methy	T: gene_id
3.9164	61081288	61081399	0.0845788	ENSBTAG00000021717	BDKRB2
2.43073	111602462	111602623	0.0583609	ENSBTAG00000005784	CSMD2
2.50934	31117157	31117300	0.0845419	ENSBTAG00000020750	AFF2
2.73367	57141668	57141763	0.124643	ENSBTAG00000013760	COL4A6
-4.12413	40376449	40376559	-0.0754133	ENSBTAG00000019648	RACK1
-2.45895	14081599	14081720	-0.0944163	ENSBTAG00000019061	ELF4
-3.23659	45548241	45548327	-0.101961	ENSBTAG00000009683	PSMA6
-2.93521	69033472	69033564	-0.0699898	ENSBTAG00000021553	PTPN14
-4.77822	36050479	36051112	-0.17721	ENSBTAG00000004420	BAHD1
-2.7096	42495244	42495849	-0.101776	ENSBTAG00000015663	STIP1
-2.74253	15724641	15724796	-0.0863973	ENSBTAG00000018249	KCNN3
-5.93435	59172674	59172725	-0.152439	ENSBTAG00000004432	CHRDL1
-2.32676	302675	302836	-0.0760395	ENSBTAG00000000879	C14H8orf33
-4.19185	57302885	57302946	-0.181398	ENSBTAG00000012636	IKZF4
-2.38404	7155985	7156049	-0.0799765	ENSBTAG00000020122	USP16
